# Supplementary material for: First-Principles Study of B16N16 Cluster-Assembled Porous Nanomaterials
Source: Nanomaterials (Basel). 2023 Jun 24;13(13):1927. doi: 10.3390/nano13131927 (PMC10343589; doi:10.3390/nano13131927)
Supplement: Supplementary file 1 [file nanomaterials-13-01927-s001.zip]

Archive with 1 entries (1 files):
- nanomaterials-2451898-supplementary.pdf
